# Supplementary material for: Overwinter Changes in the Lipid Profile of Young-of-the-Year Striped Bass (Morone saxatilis) in Freshwater Ponds
Source: Biomolecules. 2021 Nov 11;11(11):1678. doi: 10.3390/biom11111678 (PMC8615886; doi:10.3390/biom11111678)
Supplement: Supplementary file 1 [file biomolecules-11-01678-s001.zip]

Archive with 1 entries (1 files):
- biomolecules-1411674-supplementary.pdf
